# Supplementary material for: Covalent Targeting Leads to the Development of a LIMK1 Isoform-Selective Inhibitor
Source: J Med Chem. 2025 Jul 2;68(14):15026–49. doi: 10.1021/acs.jmedchem.5c01204 (PMC12305648; doi:10.1021/acs.jmedchem.5c01204)
Supplement: Supplementary file 2 [file jm5c01204_si_002.xlsx]

## Sheet: Kinetic profiling
	Kinetic profiling of 16 compounds against LIMK1
	Legend
	Compound concentration in nM
	NE: Not evaluable
	Pass:	QC meet expected criteria
	SE: standard error.
		Kd above 1E-06 M
		Kd between 1E-06 and 1E-07 M
		Kd below 1E-07 M
		Association rate below 1E+04M-1 s-1
		Association rate between 1E+04 and 1E+06M-1 s-1
		Association rate above 1E+06M-1 s-1
		The lifetime of the drug-target complex is within seconds
		The lifetime of the drug-target complex is within minutes
		The lifetime of the drug-target complex is within hours
	#	Compound	Binding mode	Target	k1 (M-1s-1)	SE k1 (M-1s-1)	k2 (s-1)	SE k2 (s-1)	t (min)	SE t (min)	Kd (M)	SE Kd (M)	S/B	Z-value	QC	Graph	Observations
	3	9a (LIMKi3)	type-I	LIMK1	1.11542e+06	391109	0.0421254	0.015062	0.395644	0.141463	3.77665e-08	1.09652e-09	>2	>0.4	PASS
	4	9d (THMH17)	type-I	LIMK1	204629	46160.4	0.0300615	0.00698192	0.554418	0.128766	1.46908e-07	3.96524e-09	>2	>0.4	PASS
	5	9g (TH612)	type-I	LIMK1	2.15951e+06	708185	0.0484666	0.016145	0.343879	0.114552	2.24434e-08	5.65932e-10	>2	>0.4	PASS
	6	9b (TH617)	type-I	LIMK1	3.47249e+06	537378	0.0242599	0.00389538	0.687006	0.110312	6.98631e-09	1.65435e-10	>2	>0.4	PASS
	7	9h (TH614)	type-I	LIMK1	1.37453e+06	350523	0.0314894	0.00825455	0.529278	0.138744	2.29092e-08	6.63337e-10	>2	>0.4	PASS
	8	TH470	type-III	LIMK1	22259.2	962.979	4.97234e-05	1.01451e-05	335.188	68.3884	2.23383e-09	3.98533e-10	>2	>0.4	PASS
	9	TH257	type-III	LIMK1	2440.95	133.194	0.00163644	0.000112887	10.1847	0.702572	6.7041e-07	2.17725e-08	>2	>0.4	PASS
	10	LIJTF500025	type-III	LIMK1	15577.8	703.992	0.00074791	4.8201e-05	22.2843	1.43617	4.80114e-08	1.78029e-09	>2	>0.4	PASS
	11	9c (TH610)	type-I	LIMK1	486365	176037	0.0292347	0.0109137	0.5701	0.212827	6.01085e-08	2.70797e-09	>2	>0.4	PASS
	12	9i (TH609)	type-I	LIMK1	1.2708e+06	165299	0.0209584	0.00284356	0.795226	0.107893	1.64923e-08	3.47333e-10	>2	>0.4	PASS
	13	9j (THMB22)	type-I	LIMK1	306800	123367	0.0371225	0.0152615	0.448964	0.184575	1.20999e-07	4.53024e-09	>2	>0.4	PASS
	14	9k (THBM23)	type-I	LIMK1	114662	33434.7	0.0258153	0.00778948	0.645612	0.194807	2.25143e-07	8.90691e-09	>2	>0.4	PASS
	15	9e (THBM24)	type-I	LIMK1	1.90841e+06	660954	0.0232856	0.00834286	0.715749	0.256441	1.22016e-08	5.94767e-10	>2	>0.4	PASS
	16	9f (THBM25)	type-I	LIMK1	1.09235e+06	175875	0.0181926	0.00304743	0.916122	0.153459	1.66546e-08	4.41001e-10	>2	>0.4	PASS
	17	9l (THBM26)	type-I	LIMK1	250291	73547.5	0.0208627	0.00636031	0.798873	0.243548	8.33538e-08	3.77744e-09	>2	>0.4	PASS
	18	9m (THBM27)	type-I	LIMK1	100094	24852.9	0.0247953	0.00638613	0.672171	0.173121	2.47721e-07	8.77175e-09	>2	>0.4	PASS
	19	Staurosporine	positive control	LIMK1	1.44473e+07	928448	0.00314921	0.00024543	5.29233	0.412452	2.1798e-10	6.90778e-12	>2	>0.4	PASS

## Sheet: Metabolic stability
SM311 (day 1)							Control (day 1)
Calibration line							Calibration line
Molarity (µM)	Fläche						Molarity (µM)	Fläche
10	98216						10	60206
5	49393						5	30265
2	19493						2	11959
Metabolization 1							Metabolization 1
Time [min]		Calculated content (µM)	Metabolic degradation [%]				Time [min]		Calculated content [µM]	Metabolic degradation [%]
0	50107	10.1956	100				0	29002	9.62713	100
15	41696	8.48476	83.2198				15	24842	8.24656	85.6596
30	36228	7.37255	72.311				30	20627	6.84774	83.0375
60	29655	6.03556	59.1977				60	15773	5.23685	76.4757
Metabolization 2
Time [min]		Calculated content [µM]	Metabolic degradation [%]				Control (day 2)
0	50325	10.2399	100				Calibration line
15	41808	8.50754	83.0819				Molarity (µM)
30	37659	7.66362	74.8404				10	59882
60	30520	6.21151	60.6596				5	30142
							2	11897
Controls
o.NADP_0	50003	10.1744					Metabolization 2
o.NADP_60	41100	8.36353					Time [min]		Calculated content [µM]	Metabolic degradation [%]
i.M_0	48829	9.93565					0	30254	10.092	100
i.M_60	50269	10.2286					15	24834	8.28324	82.0771
							30	20480	6.83021	82.4582
SM311 (day 2)							60	15668	5.22434	76.4887
Calibration line
Molarity (µM)
10	97056
5	49184
2	19747
Metabolization 3
Time [min]		Calculated content [µM]	Metabolic degradation [%]
0	50129	10.2567	100
15	42101	8.59353	83.7848
30	36125	7.35549	71.7142
60	30699	6.2314	60.7546
		Time [min]	SM311 %	SEM
Mean of triplicate at 0 min:		0	100	0
Mean of triplicate at 15 min:		15	83.3622	0.372401
Mean of triplicate at 30 min:		30	72.9552	1.65968
Mean of triplicate at 60 min:		60	60.204	0.872727
