# Supplementary material for: Covalent Targeting Leads to the Development of a LIMK1 Isoform-Selective Inhibitor
Source: J Med Chem. 2025 Jul 2;68(14):15026–49. doi: 10.1021/acs.jmedchem.5c01204 (PMC12305648; doi:10.1021/acs.jmedchem.5c01204)
Supplement: Supplementary file 3 [file jm5c01204_si_003.csv]

Compound	SMILES	LIMK1, dTm [K]	LIMK2, dTm [K]	LIMK1, NanoBRET, EC50 [�M]	LIMK2, NanoBRET, EC50 [�M]	LIMK1, NanoBRET, Half-life [min]	LIMK2, NanoBRET, Half-life [min]	LIMK1 [kon (M-1s-1)]	LIMK1 [koff (s-1)]	LIMK1 t (min)	LIMK1 Kd (M)	LIMK1, kinact/KI (M^-1 s^-1)	LIMK1, kinact (s^-1)	LIMK1, T1/2 inf (min)	LIMK1, KI (nM)
10	C=CC(NC1=CC=C(N2N=C(C(F)F)C=C2C3=CN=C(NC(C(C)C)=O)S3)C=C1)=O	8.1	1	0.045	6.74	n.d.	n.d.	n.d.	n.d.	n.d.	n.d.	69545.20023	0.002830984	4.080720358	40.7071047
15	O=C(NCCOCCC(NC1=NC=C(C2=CC(C(F)F)=NN2C3=CC=C(NC(C=C)=O)C=C3)S1)=O)CCCC[C@@H]4SC[C@]([C@]4([H])N5)([H])NC5=O	n.d.	n.d.	n.d.	n.d.	n.d.	n.d.	n.d.	n.d.	n.d.	n.d.	n.d.	n.d.	n.d.	n.d.
16	C=CC(NC1=CC=C(N2N=C(C(F)F)C=C2C3=CN=C(N(C)C(C(C)C)=O)S3)C=C1)=O	0.8	0	>25	>25	n.d.	n.d.	n.d.	n.d.	n.d.	n.d.	n.d.	n.d.	n.d.	n.d.
9a	CC(C)C(NC1=NC=C(C2=CC(C(F)F)=NN2C3=C(Cl)C=CC=C3Cl)S1)=O	7	3	0.068	0.013	77	61	1115418.247	0.042125446	0.395643689	3.78E-08	n.d.	n.d.	n.d.	n.d.
9i	CC(C(NC1=NC=C(S1)C2=CC(C(F)F)=NN2C3=CC=CC=C3C)=O)C	6.8	2.3	0.519	0.411	70	35	1270795.298	0.02095839	0.795226469	1.65E-08	n.d.	n.d.	n.d.	n.d.
9c	CC(C)C(NC1=NC=C(C2=CC(C(F)F)=NN2C3=C(C)C=CC=C3C)S1)=O	5.7	1.3	0.275	0.092	57	53	486365.2289	0.029234661	0.57009954	6.01E-08	n.d.	n.d.	n.d.	n.d.
9g	CC(C)C(NC1=NC=C(C2=CC(C(F)F)=NN2C3=CC=CC=C3Cl)S1)=O	7.8	3	0.259	0.141	54	43	2159508.454	0.048466647	0.343879094	2.24E-08	n.d.	n.d.	n.d.	n.d.
9h	CC(C)C(NC1=NC=C(C2=CC(C(F)F)=NN2C3=CC=CC=C3F)S1)=O	6.8	2.5	0.462	0.404	55	37	1374531.242	0.031489415	0.529278386	2.29E-08	n.d.	n.d.	n.d.	n.d.
9b	CC(C)C(NC1=NC=C(C2=CC(C(F)F)=NN2C3=C(F)C=CC=C3F)S1)=O	8	3.5	0.058	0.04	55	51	3472487.636	0.024259865	0.687005748	6.99E-09	n.d.	n.d.	n.d.	n.d.
9j	CC(C)C(NC1=NC=C(C2=CC(C(F)F)=NN2C3=C(Cl)C=C(Cl)C=C3Cl)S1)=O	n.d.	n.d.	0.059	0.023	n.d.	n.d.	306800.3316	0.037122534	0.448963605	1.21E-07	n.d.	n.d.	n.d.	n.d.
9k	CC(C)C(NC1=NC=C(C2=CC(C(F)F)=NN2C3=C(Cl)C=C(C(F)(F)F)C=C3Cl)S1)=O	n.d.	n.d.	0.1	0.034	n.d.	n.d.	114661.8697	0.025815281	0.645612449	2.25E-07	n.d.	n.d.	n.d.	n.d.
9e	CC(C)C(NC1=NC=C(C2=CC(C(F)F)=NN2C3=C(F)C=CC=C3Cl)S1)=O	n.d.	n.d.	0.037	0.024	n.d.	n.d.	1908412.277	0.02328562	0.715749327	1.22E-08	n.d.	n.d.	n.d.	n.d.
9f	CC(C)C(NC1=NC=C(C2=CC(C(F)F)=NN2C3=C(F)C=CC=C3Br)S1)=O	n.d.	n.d.	0.052	0.024	n.d.	n.d.	1092346.842	0.018192627	0.916122029	1.67E-08	n.d.	n.d.	n.d.	n.d.
9i	CC(C)C(NC1=NC=C(C2=CC(C(F)F)=NN2C3=CC=CC=C3C)S1)=O	n.d.	n.d.	0.079	0.048	70	35	250291.1372	0.020862715	0.798873352	8.34E-08	n.d.	n.d.	n.d.	n.d.
9m	CC(C)C(NC1=NC=C(C2=CC(C(F)F)=NN2C3=C(Cl)C=C(C(F)(F)F)C(F)=C3F)S1)=O	n.d.	n.d.	0.27	0.13	n.d.	n.d.	100093.5696	0.024795262	0.672171417	2.48E-07	n.d.	n.d.	n.d.	n.d.
9d	CC(C)C(NC1=NC=C(C2=CC(C(F)F)=NN2C3=CC=CC=C3)S1)=O	4	n.d.	1.55	1.38	38	41	204628.6346	0.030061534	0.554418367	1.47E-07	n.d.	n.d.	n.d.	n.d.
9l	CC(C)C(NC1=NC=C(C2=CC(C(F)F)=NN2C3=C(F)C=C(C(F)(F)F)C=C3Cl)S1)=O	n.d.	n.d.	0.1	0.034	n.d.	n.d.	250291.1372	0.020862715	0.798873352	8.34E-08	n.d.	n.d.	n.d.	n.d.
TH470	O=S(NC1=CC=CC=C1)(C(C=C2)=CC=C2C(N(CC3=CC=CC=C3)CCNC(C(S4)=CN=C4NC(C(C)C)=O)=O)=O)=O	17.8	20.6	0.01	0.008	n.d.	n.d.	22259.22414	4.97E-05	335.187576	2.23E-09	n.d.	n.d.	n.d.	n.d.
LIJTF500025	CN1C([C@H](COC2=CC(Cl)=CC=C21)N3CCC4=C(C(N)=O)N(CC5=CC=CC=C5)N=C4C3=O)=O	7	16.3	0.082	0.041	n.d.	n.d.	15577.76177	0.00074791	22.28433433	4.80E-08	n.d.	n.d.	n.d.	n.d.
TH257	O=S(C(C=C1)=CC=C1C(N(CC2=CC=CC=C2)CCCC)=O)(NC3=CC=CC=C3)=O	5.6	12.8	0.084	0.016	n.d.	n.d.	2440.953039	0.001636441	10.1847066	6.70E-07	n.d.	n.d.	n.d.	n.d.
